# Supplementary material for: Systematic evaluation of tumor microenvironment and construction of a machine learning model to predict prognosis and immunotherapy efficacy in triple-negative breast cancer based on data mining and sequencing validation
Source: Front Pharmacol. 2022 Sep 26;13:995555. doi: 10.3389/fphar.2022.995555 (PMC9548553; doi:10.3389/fphar.2022.995555)
Supplement: Supplementary file 2 [file Table1.XLSX]

## Sheet: S1
	Table-S1: Basic information of datasets included in this study.
	Data base	Series Number	Disease Type	Total	Region	Version
	GSA	HRA002256	TNBC	80	China	2022
	GEO	GSE96058	TNBC	173	Sweden	2017
	GEO	GSE86166	TNBC	52	USA	2016
	GEO	GSE103091	TNBC	107	France	2017
	GEO	GSE35640	Melanoma	65	Belgium	2013
	GEO	GSE78220	Melanoma	28	USA	2016
	TCGA	BRCA	TNBC	159	USA	2019
	TCGA	BLCA	Bladder cancer	406	USA	2019
	TCGA	CESC	Cervical cancer	293	USA	2019
	TCGA	COAD	Colon cancer	447	USA	2019
	TCGA	HNSC	Head and Neck cancer	499	USA	2019
	TCGA	KIRC	Kidneycancer	530	USA	2019
	TCGA	LGG	Lower Grade Glioma	506	USA	2019
	TCGA	LIHC	Liver cancer	365	USA	2019
	TCGA	LUAD	Lung adenocarcinoma	497	USA	2019
	TCGA	LUSC	Lung squamous cell carcinoma	493	USA	2019
	TCGA	OV	Ovarian carcinoma	375	USA	2019
	TCGA	PAAD	Pancreatic adenocarcinoma	177	USA	2019
	TCGA	PRAD	Prostate adenocarcinoma	499	USA	2019
	TCGA	READ	Rectum adenocarcinoma	157	USA	2019
	TCGA	SKCM	Melanoma	457	USA	2019
	TCGA	STAD	Stomach adenocarcinoma	350	USA	2019
	TCGA	THCA	Thyroid carcinoma	501	USA	2019
	Imvigor 210	mUC	metastatic urothelial cancer	348	USA	2018

## Sheet: S2
Table-S2: The immune cell signature 1 used in this work to estimate the relative abundance of immune cell infiltration
	Cell_Type	Gene_Symbol
	aDC	LAMP3
	aDC	CCL1
	aDC	IDO1
	aDC	OAS3
	aDC	EBI3
	B cells	GLDC
	B cells	COCH
	B cells	SLC15A2
	B cells	CR2
	B cells	HLA-DOB
	B cells	SPIB
	B cells	PNOC
	B cells	BLK
	B cells	CD19
	B cells	KIAA0125
	B cells	TNFRSF17
	B cells	GNG7
	B cells	CCR9
	B cells	BLNK
	B cells	ABCB4
	B cells	MEF2C
	B cells	MEF2C
	B cells	IGHM
	B cells	TCL1A
	B cells	BCL11A
	B cells	MS4A1
	B cells	SCN3A
	B cells	MICAL3
	B cells	IGHD
	B cells	IGHA1
	B cells	IGKC
	B cells	DTNB
	B cells	CD72
	B cells	IGLC1
	B cells	MS4A1
	B cells	QRSL1
	B cells	QRSL1
	B cells	OSBPL10
	B cells	BCL11A
	B cells	KIAA0125
	B cells	BACH2
	B cells	FCRL2
	B cells	IGHD
	B cells	TCL1A
	CD8 T cells	DNAJB1
	CD8 T cells	DNAJB1
	CD8 T cells	ZFP36L2
	CD8 T cells	ZFP36L2
	CD8 T cells	VAMP2
	CD8 T cells	PPP1R2
	CD8 T cells	TBCC
	CD8 T cells	LEPROTL1
	CD8 T cells	CAMLG
	CD8 T cells	KLF9
	CD8 T cells	GADD45A
	CD8 T cells	CD8A
	CD8 T cells	ZNF91
	CD8 T cells	PF4
	CD8 T cells	THUMPD1
	CD8 T cells	TSC22D3
	CD8 T cells	SLC16A7
	CD8 T cells	GZMM
	CD8 T cells	SIK1
	CD8 T cells	RBM3
	CD8 T cells	APBA2
	CD8 T cells	HAUS3
	CD8 T cells	SF1
	CD8 T cells	FLT3LG
	CD8 T cells	TMEM259
	CD8 T cells	ZNF609
	CD8 T cells	SRSF7
	CD8 T cells	PRF1
	CD8 T cells	TMC6
	CD8 T cells	KAT6A
	CD8 T cells	AES
	CD8 T cells	ZNF22
	CD8 T cells	ABT1
	CD8 T cells	CDKN2AIP
	CD8 T cells	PRR5
	CD8 T cells	LIME1
	CD8 T cells	PRR5
	CD8 T cells	C12orf47
	Cytotoxic cells	RUNX3
	Cytotoxic cells	DUSP2
	Cytotoxic cells	GZMA
	Cytotoxic cells	GNLY
	Cytotoxic cells	ZBTB16
	Cytotoxic cells	KLRD1
	Cytotoxic cells	KLRD1
	Cytotoxic cells	APBA2
	Cytotoxic cells	GZMH
	Cytotoxic cells	RORA
	Cytotoxic cells	KLRD1
	Cytotoxic cells	NKG7
	Cytotoxic cells	CTSW
	Cytotoxic cells	KLRB1
	Cytotoxic cells	SIGIRR
	Cytotoxic cells	KLRF1
	Cytotoxic cells	APOL3
	Cytotoxic cells	GNLY
	Cytotoxic cells	SIGIRR
	DC	HSD11B1
	DC	CCL13
	DC	CD209
	DC	CCL22
	DC	CCL17
	DC	PPFIBP2
	DC	NPR1
	Eosinophils	THBS1
	Eosinophils	THBS1
	Eosinophils	SIAH1
	Eosinophils	TGIF1
	Eosinophils	HES1
	Eosinophils	HES1
	Eosinophils	KBTBD11
	Eosinophils	THBS4
	Eosinophils	KCNH2
	Eosinophils	ABHD2
	Eosinophils	RNASE2
	Eosinophils	CLC
	Eosinophils	PTGDR2
	Eosinophils	EMR1
	Eosinophils	CD101
	Eosinophils	SYNJ1
	Eosinophils	CCR3
	Eosinophils	HIST1H1C
	Eosinophils	KCNH2
	Eosinophils	IL5RA
	Eosinophils	IL5RA
	Eosinophils	GALC
	Eosinophils	CAT
	Eosinophils	TIPARP
	Eosinophils	SYNJ1
	Eosinophils	TKTL1
	Eosinophils	LRP5L
	Eosinophils	RRP12
	Eosinophils	TKTL1
	Eosinophils	RCOR3
	Eosinophils	SMPD3
	Eosinophils	CYSLTR2
	Eosinophils	HRH4
	Eosinophils	ACACB
	Eosinophils	C9orf156
	Eosinophils	ACACB
	Eosinophils	ACACB
	Eosinophils	MYO15B
	iDC	BLVRB
	iDC	TACSTD2
	iDC	CSF1R
	iDC	F13A1
	iDC	GSTT1
	iDC	RAP1GAP
	iDC	VASH1
	iDC	FABP4
	iDC	PREP
	iDC	MMP12
	iDC	CTNS
	iDC	SYT17
	iDC	CD1C
	iDC	GUCA1A
	iDC	CLEC10A
	iDC	CD1B
	iDC	CH25H
	iDC	PPARG
	iDC	CD1E
	iDC	ABCG2
	iDC	FZD2
	iDC	CD1A
	iDC	CD1E
	iDC	SLC7A8
	iDC	PDXK
	iDC	NUDT9
	iDC	MS4A6A
	iDC	HS3ST2
	iDC	DCSTAMP
	iDC	LMAN2L
	Macrophages	EMP1
	Macrophages	SCARB2
	Macrophages	RAI14
	Macrophages	CTSK
	Macrophages	APOE
	Macrophages	CD163
	Macrophages	FDX1
	Macrophages	SCG5
	Macrophages	CYBB
	Macrophages	ME1
	Macrophages	GPC4
	Macrophages	GPC4
	Macrophages	KAL1
	Macrophages	SULT1C2
	Macrophages	MARCO
	Macrophages	CCL7
	Macrophages	CHIT1
	Macrophages	MSR1
	Macrophages	CHI3L1
	Macrophages	CD84
	Macrophages	SULT1C2
	Macrophages	PTGDS
	Macrophages	MSR1
	Macrophages	PTGDS
	Macrophages	SGMS1
	Macrophages	BCAT1
	Macrophages	BCAT1
	Macrophages	FN1
	Macrophages	MSR1
	Macrophages	CXCL5
	Macrophages	CD163
	Macrophages	GM2A
	Macrophages	ATG7
	Macrophages	PCOLCE2
	Macrophages	MS4A4A
	Macrophages	CLEC5A
	Macrophages	DNASE2B
	Macrophages	COLEC12
	Macrophages	COL8A2
	Mast cells	ABCC4
	Mast cells	MPO
	Mast cells	SCG2
	Mast cells	MAOB
	Mast cells	VWA5A
	Mast cells	KIT
	Mast cells	PTGS1
	Mast cells	CALB2
	Mast cells	CPA3
	Mast cells	CTSG
	Mast cells	TPSAB1
	Mast cells	SLC18A2
	Mast cells	ADCYAP1
	Mast cells	TAL1
	Mast cells	SIGLEC6
	Mast cells	SIGLEC6
	Mast cells	NR0B1
	Mast cells	CEACAM8
	Mast cells	HPGDS
	Mast cells	ELANE
	Mast cells	HDC
	Mast cells	TPSB2
	Mast cells	MS4A2
	Mast cells	MS4A2
	Mast cells	TPSAB1
	Mast cells	GATA2
	Mast cells	TPSAB1
	Mast cells	VWA5A
	Mast cells	SIGLEC6
	Mast cells	HPGD
	Mast cells	PRG2
	Mast cells	PPM1H
	Mast cells	CMA1
	Mast cells	LINC01140
	Mast cells	TPSAB1
	Mast cells	MLPH
	Mast cells	SLC24A3
	Mast cells	SLC24A3
	Neutrophils	CD93
	Neutrophils	CD93
	Neutrophils	MME
	Neutrophils	MME
	Neutrophils	CSF3R
	Neutrophils	FCGR3B
	Neutrophils	TECPR2
	Neutrophils	FPR1
	Neutrophils	BST1
	Neutrophils	S100A12
	Neutrophils	SLC22A4
	Neutrophils	TNFRSF10C
	Neutrophils	CYP4F3
	Neutrophils	MGAM
	Neutrophils	CXCR2
	Neutrophils	CXCR1
	Neutrophils	FCAR
	Neutrophils	CEACAM3
	Neutrophils	LILRB2
	Neutrophils	FPR2
	Neutrophils	FPR2
	Neutrophils	CEACAM3
	Neutrophils	TNFRSF10C
	Neutrophils	FCAR
	Neutrophils	KCNJ15
	Neutrophils	FCAR
	Neutrophils	G0S2
	Neutrophils	ALPL
	Neutrophils	SLC25A37
	Neutrophils	CPPED1
	Neutrophils	DYSF
	Neutrophils	HPSE
	Neutrophils	SIGLEC5
	Neutrophils	VNN3
	Neutrophils	CRISPLD2
	NK CD56bright cells	DUSP4
	NK CD56bright cells	DUSP4
	NK CD56bright cells	PLA2G6
	NK CD56bright cells	RRAD
	NK CD56bright cells	FOXJ1
	NK CD56bright cells	XCL1
	NK CD56bright cells	MPPED1
	NK CD56bright cells	PLA2G6
	NK CD56bright cells	MUC3B
	NK CD56bright cells	LPCAT4
	NK CD56bright cells	PLA2G6
	NK CD56bright cells	TRAPPC9
	NK CD56bright cells	MADD
	NK CD56dim cells	GTF3C1
	NK CD56dim cells	KIR2DL3
	NK CD56dim cells	KIR2DS5
	NK CD56dim cells	GZMB
	NK CD56dim cells	KIR3DS1
	NK CD56dim cells	KIR2DS2
	NK CD56dim cells	KIR3DL1
	NK CD56dim cells	TTC38
	NK CD56dim cells	KIR2DS4
	NK CD56dim cells	KIR3DL3
	NK CD56dim cells	PMEPA1
	NK CD56dim cells	S1PR5
	NK CD56dim cells	IL21R
	NK cells	IGFBP5
	NK cells	MAPRE3
	NK cells	ZNF747
	NK cells	XCL1
	NK cells	ZNF205
	NK cells	TCTN2
	NK cells	TRPV6
	NK cells	FGF18
	NK cells	BCL2
	NK cells	TBXA2R
	NK cells	NCR1
	NK cells	CDC5L
	NK cells	MRC2
	NK cells	FZR1
	NK cells	ALDH1B1
	NK cells	ADARB1
	NK cells	PSMD4
	NK cells	FUT5
	NK cells	FZR1
	NK cells	APBB2
	NK cells	PDLIM4
	NK cells	ZNF528
	NK cells	MCM3AP
	NK cells	LDB3
	NK cells	GNAS
	NK cells	NCR1
	NK cells	NCR1
	NK cells	TINAGL1
	NK cells	PRX
	NK cells	SLC30A5
	NK cells	KANK2
	pDC	IL3RA
	T cells	ITM2A
	T cells	LCK
	T cells	LCK
	T cells	CD3E
	T cells	SKAP1
	T cells	CD2
	T cells	CD28
	T cells	CD96
	T cells	CD3G
	T cells	TRAC
	T cells	TRAC
	T cells	PRKCQ
	T cells	PRKCQ
	T cells	SH2D1A
	T cells	TRBC1
	T cells	NCALD
	T cells	TRBC1
	T cells	CD3D
	T cells	YME1L1
	T cells	CD6
	T cells	TRDV3
	T cells	TRAT1
	T cells	BCL11B
	T helper cells	UBE2L3
	T helper cells	ANP32B
	T helper cells	NAP1L4
	T helper cells	RPA1
	T helper cells	SEC24C
	T helper cells	ITM2A
	T helper cells	SLC25A12
	T helper cells	ASF1A
	T helper cells	ATF2
	T helper cells	BATF
	T helper cells	GOLGA8A
	T helper cells	ICOS
	T helper cells	CD28
	T helper cells	FRYL
	T helper cells	PPP2R5C
	T helper cells	SRSF10
	T helper cells	LRBA
	T helper cells	FAM111A
	T helper cells	NUP107
	T helper cells	PHF10
	T helper cells	BORA
	T helper cells	DDX50
	Tcm	SLC7A6
	Tcm	AQP3
	Tcm	CLUAP1
	Tcm	FYB
	Tcm	USP9Y
	Tcm	TXK
	Tcm	KLF12
	Tcm	CASP8
	Tcm	CEP68
	Tcm	ATM
	Tcm	PCM1
	Tcm	CDC14A
	Tcm	NFATC3
	Tcm	TIMM8A
	Tcm	ATM
	Tcm	HNRNPH1
	Tcm	CREBZF
	Tcm	TXLNGY
	Tcm	CYLD
	Tcm	MAP3K1
	Tcm	DOCK9
	Tcm	N4BP2L2-IT2
	Tcm	PCNX
	Tcm	REPS1
	Tcm	TRAF3IP3
	Tcm	PHC3
	Tcm	NMT2
	Tcm	KMT2A
	Tcm	SPDYE2
	Tcm	STX16
	Tcm	NEFL
	Tem	TBCD
	Tem	TBC1D5
	Tem	NFATC4
	Tem	PRKY
	Tem	CCR2
	Tem	LTK
	Tem	CCR2
	Tem	MEFV
	Tem	DDX17
	Tem	SND1-IT1
	Tem	FLI1
	Tem	FLI1
	Tem	AKT3
	Tem	EZR
	Tem	TCRA
	Tem	GDPD5
	TFH	STK39
	TFH	PTPN13
	TFH	CHGB
	TFH	TOX
	TFH	CDK5R1
	TFH	CXCL13
	TFH	PVALB
	TFH	CXCR5
	TFH	MAF
	TFH	PDCD1
	TFH	ICA1
	TFH	LDLRAD4
	TFH	MYO7A
	TFH	MAF
	TFH	LDLRAD4
	TFH	TSHR
	TFH	ST8SIA1
	TFH	MYO6
	TFH	ICA1
	TFH	SMAD1
	TFH	CHI3L2
	TFH	PASK
	TFH	HIST1H4J
	TFH	CXCR5
	TFH	PASK
	TFH	MKL2
	TFH	POMT1
	TFH	MAGEH1
	TFH	HEY1
	TFH	SH3TC1
	TFH	B3GAT1
	TFH	KCNK5
	TFH	THADA
	TFH	SIRPG
	TFH	SLC7A10
	TFH	KIAA1324
	TFH	MYO7A
	TFH	HEY1
	TFH	THADA
	TFH	ZNF764
	Tgd	FEZ1
	Tgd	C1orf61
	Tgd	CD160
	Tgd	TRDC
	Th1 cells	APOD
	Th1 cells	BST2
	Th1 cells	DPP4
	Th1 cells	CCL4
	Th1 cells	SGCB
	Th1 cells	LRP8
	Th1 cells	BTG3
	Th1 cells	SYNGR3
	Th1 cells	CD38
	Th1 cells	CD70
	Th1 cells	DGKI
	Th1 cells	LTA
	Th1 cells	IL12RB2
	Th1 cells	DUSP5
	Th1 cells	LRRN3
	Th1 cells	CSF2
	Th1 cells	IFNG
	Th1 cells	CMAHP
	Th1 cells	DPP4
	Th1 cells	ATP9A
	Th1 cells	APBB2
	Th1 cells	DOK5
	Th1 cells	EGFL6
	Th1 cells	ZBTB32
	Th1 cells	IL22
	Th1 cells	CTLA4
	Th1 cells	HBEGF
	Th1 cells	APBB2
	Th17 cells	IL17RA
	Th17 cells	RORC
	Th17 cells	IL17A
	Th17 cells	IL17A
	Th2 cells	DHFR
	Th2 cells	SNRPD1
	Th2 cells	GSTA4
	Th2 cells	SMAD2
	Th2 cells	SMAD2
	Th2 cells	MB
	Th2 cells	CDC7
	Th2 cells	WDHD1
	Th2 cells	CDC25C
	Th2 cells	PMCH
	Th2 cells	CXCR6
	Th2 cells	LAIR2
	Th2 cells	PTGIS
	Th2 cells	ANK1
	Th2 cells	CENPF
	Th2 cells	GATA3
	Th2 cells	EVI5
	Th2 cells	BIRC5
	Th2 cells	PHEX
	Th2 cells	CXCR6
	Th2 cells	SLC39A14
	Th2 cells	MICAL2
	Th2 cells	ADCY1
	Th2 cells	LIMA1
	Th2 cells	NEIL3
	Th2 cells	HELLS
	Th2 cells	AHI1
	Th2 cells	AHI1
	Th2 cells	IL26
	Th2 cells	AHI1
	Th2 cells	DHFR
	TReg	FOXP3
	TReg	FOXP3

## Sheet: S3
Table-S3: The immune cell signature 2 used in this work to estimate the relative abundance of immune cell infiltration
	Cell_Type	Gene_Symbol
	Activated.B.cell	ADAM28
	Activated.B.cell	CD180
	Activated.B.cell	CD79B
	Activated.B.cell	BLK
	Activated.B.cell	CD19
	Activated.B.cell	MS4A1
	Activated.B.cell	TNFRSF17
	Activated.B.cell	IGHM
	Activated.B.cell	GNG7
	Activated.B.cell	MICAL3
	Activated.B.cell	SPIB
	Activated.B.cell	HLA-DOB
	Activated.B.cell	IGKC
	Activated.B.cell	PNOC
	Activated.B.cell	FCRL2
	Activated.B.cell	BACH2
	Activated.B.cell	CR2
	Activated.B.cell	TCL1A
	Activated.B.cell	AKNA
	Activated.B.cell	ARHGAP25
	Activated.B.cell	CCL21
	Activated.B.cell	CD27
	Activated.B.cell	CD38
	Activated.B.cell	CLEC17A
	Activated.B.cell	CLEC9A
	Activated.B.cell	CLECL1
	Activated.CD4.T.cell	AIM2
	Activated.CD4.T.cell	BIRC3
	Activated.CD4.T.cell	BRIP1
	Activated.CD4.T.cell	CCL20
	Activated.CD4.T.cell	CCL4
	Activated.CD4.T.cell	CCL5
	Activated.CD4.T.cell	CCNB1
	Activated.CD4.T.cell	CCR7
	Activated.CD4.T.cell	DUSP2
	Activated.CD4.T.cell	ESCO2
	Activated.CD4.T.cell	ETS1
	Activated.CD4.T.cell	EXO1
	Activated.CD4.T.cell	EXOC6
	Activated.CD4.T.cell	IARS
	Activated.CD4.T.cell	ITK
	Activated.CD4.T.cell	KIF11
	Activated.CD4.T.cell	KNTC1
	Activated.CD4.T.cell	NUF2
	Activated.CD4.T.cell	PRC1
	Activated.CD4.T.cell	PSAT1
	Activated.CD4.T.cell	RGS1
	Activated.CD4.T.cell	RTKN2
	Activated.CD4.T.cell	SAMSN1
	Activated.CD4.T.cell	SELL
	Activated.CD4.T.cell	TRAT1
	Activated.CD8.T.cell	ADRM1
	Activated.CD8.T.cell	AHSA1
	Activated.CD8.T.cell	C1GALT1C1
	Activated.CD8.T.cell	CCT6B
	Activated.CD8.T.cell	CD37
	Activated.CD8.T.cell	CD3D
	Activated.CD8.T.cell	CD3E
	Activated.CD8.T.cell	CD3G
	Activated.CD8.T.cell	CD69
	Activated.CD8.T.cell	CD8A
	Activated.CD8.T.cell	CETN3
	Activated.CD8.T.cell	CSE1L
	Activated.CD8.T.cell	GEMIN6
	Activated.CD8.T.cell	GNLY
	Activated.CD8.T.cell	GPT2
	Activated.CD8.T.cell	GZMA
	Activated.CD8.T.cell	GZMH
	Activated.CD8.T.cell	GZMK
	Activated.CD8.T.cell	IL2RB
	Activated.CD8.T.cell	LCK
	Activated.CD8.T.cell	MPZL1
	Activated.CD8.T.cell	NKG7
	Activated.CD8.T.cell	PIK3IP1
	Activated.CD8.T.cell	PTRH2
	Activated.CD8.T.cell	TIMM13
	Activated.CD8.T.cell	ZAP70
	Gamma.delta.T.cell	ACP5
	Gamma.delta.T.cell	AQP9
	Gamma.delta.T.cell	BTN3A2
	Gamma.delta.T.cell	C1orf54
	Gamma.delta.T.cell	CARD8
	Gamma.delta.T.cell	CCL18
	Gamma.delta.T.cell	CD209
	Gamma.delta.T.cell	CD33
	Gamma.delta.T.cell	CD36
	Gamma.delta.T.cell	CDK5
	Gamma.delta.T.cell	IL10RB
	Gamma.delta.T.cell	KLRF1
	Gamma.delta.T.cell	LGALS1
	Gamma.delta.T.cell	MAPK7
	Gamma.delta.T.cell	KLHL7
	Gamma.delta.T.cell	KRT80
	Gamma.delta.T.cell	LAMC1
	Gamma.delta.T.cell	LCORL
	Gamma.delta.T.cell	LMNB1
	Gamma.delta.T.cell	MEIS3P1
	Gamma.delta.T.cell	MPL
	Gamma.delta.T.cell	FABP1
	Gamma.delta.T.cell	FABP5
	Gamma.delta.T.cell	FADD
	Gamma.delta.T.cell	MFAP3L
	Gamma.delta.T.cell	MINPP1
	Gamma.delta.T.cell	RPS24
	Gamma.delta.T.cell	RPS7
	Gamma.delta.T.cell	RPS9
	Gamma.delta.T.cell	DBNL
	Gamma.delta.T.cell	CCL13
	Immature..B.cell	CD22
	Immature..B.cell	CYBB
	Immature..B.cell	FAM129C
	Immature..B.cell	FCRL1
	Immature..B.cell	FCRL3
	Immature..B.cell	FCRL5
	Immature..B.cell	FCRLA
	Immature..B.cell	HDAC9
	Immature..B.cell	HLA-DQA1
	Immature..B.cell	HVCN1
	Immature..B.cell	KIAA0226
	Immature..B.cell	NCF1
	Immature..B.cell	NCF1B
	Immature..B.cell	P2RY10
	Immature..B.cell	SP100
	Immature..B.cell	TXNIP
	Immature..B.cell	STAP1
	Immature..B.cell	TAGAP
	Immature..B.cell	ZCCHC2
	Regulatory.T.cell	CCL3L1
	Regulatory.T.cell	CD72
	Regulatory.T.cell	CLEC5A
	Regulatory.T.cell	FOXP3
	Regulatory.T.cell	ITGA4
	Regulatory.T.cell	L1CAM
	Regulatory.T.cell	LIPA
	Regulatory.T.cell	LRP1
	Regulatory.T.cell	LRRC42
	Regulatory.T.cell	MARCO
	Regulatory.T.cell	MMP12
	Regulatory.T.cell	MNDA
	Regulatory.T.cell	MRC1
	Regulatory.T.cell	MS4A6A
	Regulatory.T.cell	PELO
	Regulatory.T.cell	PLEK
	Regulatory.T.cell	PRSS23
	Regulatory.T.cell	PTGIR
	Regulatory.T.cell	ST8SIA4
	Regulatory.T.cell	STAB1
	T.follicular.helper.cell	B3GAT1
	T.follicular.helper.cell	CDK5R1
	T.follicular.helper.cell	PDCD1
	T.follicular.helper.cell	BCL6
	T.follicular.helper.cell	CD200
	T.follicular.helper.cell	CD83
	T.follicular.helper.cell	CD84
	T.follicular.helper.cell	FGF2
	T.follicular.helper.cell	GPR18
	T.follicular.helper.cell	CEBPA
	T.follicular.helper.cell	CECR1
	T.follicular.helper.cell	CLEC10A
	T.follicular.helper.cell	CLEC4A
	T.follicular.helper.cell	CSF1R
	T.follicular.helper.cell	CTSS
	T.follicular.helper.cell	DMN
	T.follicular.helper.cell	DPP4
	T.follicular.helper.cell	LRRC32
	T.follicular.helper.cell	MC5R
	T.follicular.helper.cell	MICA
	T.follicular.helper.cell	NCAM1
	T.follicular.helper.cell	NCR2
	T.follicular.helper.cell	NRP1
	T.follicular.helper.cell	PDCD1LG2
	T.follicular.helper.cell	PDCD6
	T.follicular.helper.cell	PRDX1
	T.follicular.helper.cell	RAE1
	T.follicular.helper.cell	RAET1E
	T.follicular.helper.cell	SIGLEC7
	T.follicular.helper.cell	SIGLEC9
	T.follicular.helper.cell	TYRO3
	T.follicular.helper.cell	CHST12
	T.follicular.helper.cell	CLIC3
	T.follicular.helper.cell	IVNS1ABP
	T.follicular.helper.cell	KIR2DL2
	T.follicular.helper.cell	LGMN
	Type.1.T.helper.cell	CD70
	Type.1.T.helper.cell	TBX21
	Type.1.T.helper.cell	ADAM8
	Type.1.T.helper.cell	AHCYL2
	Type.1.T.helper.cell	ALCAM
	Type.1.T.helper.cell	B3GALNT1
	Type.1.T.helper.cell	BBS12
	Type.1.T.helper.cell	BST1
	Type.1.T.helper.cell	CD151
	Type.1.T.helper.cell	CD47
	Type.1.T.helper.cell	CD48
	Type.1.T.helper.cell	CD52
	Type.1.T.helper.cell	CD53
	Type.1.T.helper.cell	CD59
	Type.1.T.helper.cell	CD6
	Type.1.T.helper.cell	CD68
	Type.1.T.helper.cell	CD7
	Type.1.T.helper.cell	CD96
	Type.1.T.helper.cell	CFHR3
	Type.1.T.helper.cell	CHRM3
	Type.1.T.helper.cell	CLEC7A
	Type.1.T.helper.cell	COL23A1
	Type.1.T.helper.cell	COL4A4
	Type.1.T.helper.cell	COL5A3
	Type.1.T.helper.cell	DAB1
	Type.1.T.helper.cell	DLEU7
	Type.1.T.helper.cell	DOC2B
	Type.1.T.helper.cell	EMP1
	Type.1.T.helper.cell	F12
	Type.1.T.helper.cell	FURIN
	Type.1.T.helper.cell	GAB3
	Type.1.T.helper.cell	GATM
	Type.1.T.helper.cell	GFPT2
	Type.1.T.helper.cell	GPR25
	Type.1.T.helper.cell	GREM2
	Type.1.T.helper.cell	HAVCR1
	Type.1.T.helper.cell	HSD11B1
	Type.1.T.helper.cell	HUNK
	Type.1.T.helper.cell	IGF2
	Type.1.T.helper.cell	RCSD1
	Type.1.T.helper.cell	RYR1
	Type.1.T.helper.cell	SAV1
	Type.1.T.helper.cell	SELE
	Type.1.T.helper.cell	SELP
	Type.1.T.helper.cell	SH3KBP1
	Type.1.T.helper.cell	SIT1
	Type.1.T.helper.cell	SLC35B3
	Type.1.T.helper.cell	SIGLEC10
	Type.1.T.helper.cell	SKAP1
	Type.1.T.helper.cell	THUMPD2
	Type.1.T.helper.cell	TIGIT
	Type.1.T.helper.cell	ZEB2
	Type.1.T.helper.cell	ENC1
	Type.1.T.helper.cell	FAM134B
	Type.1.T.helper.cell	FBXO30
	Type.1.T.helper.cell	FCGR2C
	Type.1.T.helper.cell	STAC
	Type.1.T.helper.cell	LTC4S
	Type.1.T.helper.cell	MAN1B1
	Type.1.T.helper.cell	MDH1
	Type.1.T.helper.cell	MMD
	Type.1.T.helper.cell	RGS16
	Type.1.T.helper.cell	IL12A
	Type.1.T.helper.cell	P2RX5
	Type.1.T.helper.cell	CD97
	Type.1.T.helper.cell	ITGB4
	Type.1.T.helper.cell	ICAM3
	Type.1.T.helper.cell	METRNL
	Type.1.T.helper.cell	TNFRSF1A
	Type.1.T.helper.cell	IRF1
	Type.1.T.helper.cell	HTR2B
	Type.1.T.helper.cell	CALD1
	Type.1.T.helper.cell	MOCOS
	Type.1.T.helper.cell	TRAF3IP2
	Type.1.T.helper.cell	TLR8
	Type.1.T.helper.cell	TRAF1
	Type.1.T.helper.cell	DUSP14
	Type.17.T.helper.cell	IL17A
	Type.17.T.helper.cell	IL17RA
	Type.17.T.helper.cell	C2CD4A
	Type.17.T.helper.cell	C2CD4B
	Type.17.T.helper.cell	CA2
	Type.17.T.helper.cell	CCDC65
	Type.17.T.helper.cell	CEACAM3
	Type.17.T.helper.cell	IL17C
	Type.17.T.helper.cell	IL17F
	Type.17.T.helper.cell	IL17RC
	Type.17.T.helper.cell	IL17RE
	Type.17.T.helper.cell	IL23A
	Type.17.T.helper.cell	ILDR1
	Type.17.T.helper.cell	LONRF3
	Type.17.T.helper.cell	SH2D6
	Type.17.T.helper.cell	TNIP2
	Type.17.T.helper.cell	ABCA1
	Type.17.T.helper.cell	ABCB1
	Type.17.T.helper.cell	ADAMTS12
	Type.17.T.helper.cell	ANK1
	Type.17.T.helper.cell	ANKRD22
	Type.17.T.helper.cell	B3GALT2
	Type.17.T.helper.cell	CAMTA1
	Type.17.T.helper.cell	CCR9
	Type.17.T.helper.cell	CD40
	Type.17.T.helper.cell	GPR44
	Type.17.T.helper.cell	IFT80
	Type.2.T.helper.cell	ASB2
	Type.2.T.helper.cell	CSRP2
	Type.2.T.helper.cell	DAPK1
	Type.2.T.helper.cell	DLC1
	Type.2.T.helper.cell	DNAJC12
	Type.2.T.helper.cell	DUSP6
	Type.2.T.helper.cell	GNAI1
	Type.2.T.helper.cell	LAMP3
	Type.2.T.helper.cell	NRP2
	Type.2.T.helper.cell	OSBPL1A
	Type.2.T.helper.cell	PDE4B
	Type.2.T.helper.cell	PHLDA1
	Type.2.T.helper.cell	PLA2G4A
	Type.2.T.helper.cell	RAB27B
	Type.2.T.helper.cell	RBMS3
	Type.2.T.helper.cell	RNF125
	Type.2.T.helper.cell	TMPRSS3
	Type.2.T.helper.cell	GATA3
	Type.2.T.helper.cell	BIRC5
	Type.2.T.helper.cell	CDC25C
	Type.2.T.helper.cell	CDC7
	Type.2.T.helper.cell	CENPF
	Type.2.T.helper.cell	CXCR6
	Type.2.T.helper.cell	DHFR
	Type.2.T.helper.cell	EVI5
	Type.2.T.helper.cell	GSTA4
	Type.2.T.helper.cell	HELLS
	Type.2.T.helper.cell	IL26
	Type.2.T.helper.cell	LAIR2
	Activated.dendritic.cell	ABCD1
	Activated.dendritic.cell	C1QC
	Activated.dendritic.cell	CAPG
	Activated.dendritic.cell	CCL3L3
	Activated.dendritic.cell	CD207
	Activated.dendritic.cell	CD302
	Activated.dendritic.cell	ATP5B
	Activated.dendritic.cell	ATP5L
	Activated.dendritic.cell	ATP6V1A
	Activated.dendritic.cell	BCL2L1
	Activated.dendritic.cell	C1QB
	Activated.dendritic.cell	SNURF
	Activated.dendritic.cell	SPCS3
	Activated.dendritic.cell	CCNA1
	Activated.dendritic.cell	CEACAM8
	Activated.dendritic.cell	NOS2
	Activated.dendritic.cell	SRA1
	Activated.dendritic.cell	TNFRSF6B
	Activated.dendritic.cell	TREM1
	Activated.dendritic.cell	TREML1
	Activated.dendritic.cell	RHOA
	Activated.dendritic.cell	SLC25A37
	Activated.dendritic.cell	TNFSF14
	Activated.dendritic.cell	TREML4
	Activated.dendritic.cell	VNN2
	Activated.dendritic.cell	XPO6
	Activated.dendritic.cell	CLEC4C
	Activated.dendritic.cell	TNFAIP2
	Activated.dendritic.cell	UBD
	Activated.dendritic.cell	ACTR3
	Activated.dendritic.cell	RAB1A
	Activated.dendritic.cell	SLA
	Activated.dendritic.cell	HLA-DQA2
	Activated.dendritic.cell	SIGLEC5
	Activated.dendritic.cell	SLAMF9
	CD56bright.natural.killer.cell	ABAT
	CD56bright.natural.killer.cell	C11orf75
	CD56bright.natural.killer.cell	C5orf15
	CD56bright.natural.killer.cell	CDHR1
	CD56bright.natural.killer.cell	DCAF12
	CD56bright.natural.killer.cell	DYNLL1
	CD56bright.natural.killer.cell	GPR137B
	CD56bright.natural.killer.cell	HCP5
	CD56bright.natural.killer.cell	HDGFRP2
	CD56bright.natural.killer.cell	KRT86
	CD56bright.natural.killer.cell	MLST8
	CD56bright.natural.killer.cell	ELMOD3
	CD56bright.natural.killer.cell	ENTPD5
	CD56bright.natural.killer.cell	FAM119A
	CD56bright.natural.killer.cell	FAM179A
	CD56bright.natural.killer.cell	CLIC2
	CD56bright.natural.killer.cell	COX7A2L
	CD56bright.natural.killer.cell	CREB3L4
	CD56bright.natural.killer.cell	CSF1
	CD56bright.natural.killer.cell	CSNK2A2
	CD56bright.natural.killer.cell	CSTA
	CD56bright.natural.killer.cell	CSTB
	CD56bright.natural.killer.cell	CTPS
	CD56bright.natural.killer.cell	CTSD
	CD56bright.natural.killer.cell	FST
	CD56bright.natural.killer.cell	GATA2
	CD56bright.natural.killer.cell	GMPR
	CD56bright.natural.killer.cell	HDC
	CD56bright.natural.killer.cell	HEY1
	CD56bright.natural.killer.cell	HOXA1
	CD56bright.natural.killer.cell	HS2ST1
	CD56bright.natural.killer.cell	HS3ST1
	CD56bright.natural.killer.cell	BCL11B
	CD56bright.natural.killer.cell	CDH3
	CD56bright.natural.killer.cell	MYL6B
	CD56bright.natural.killer.cell	NAA16
	CD56bright.natural.killer.cell	ClQA
	CD56bright.natural.killer.cell	ClQB
	CD56bright.natural.killer.cell	CYP27B1
	CD56bright.natural.killer.cell	EIF3M
	CD56dim.natural.killer.cell	CYP27A1
	CD56dim.natural.killer.cell	DDX55
	CD56dim.natural.killer.cell	DYRK2
	CD56dim.natural.killer.cell	RPL37A
	CD56dim.natural.killer.cell	NOTCH3
	CD56dim.natural.killer.cell	AKR7A3
	CD56dim.natural.killer.cell	GPRC5C
	CD56dim.natural.killer.cell	GRIN1
	CD56dim.natural.killer.cell	HLA-E
	CD56dim.natural.killer.cell	PORCN
	CD56dim.natural.killer.cell	PSMC4
	CD56dim.natural.killer.cell	UPP1
	CD56dim.natural.killer.cell	IL21R
	CD56dim.natural.killer.cell	KIR2DS1
	CD56dim.natural.killer.cell	KIR2DS2
	CD56dim.natural.killer.cell	KIR2DS5
	Eosinophil	GIPR
	Eosinophil	KRT18P50
	Eosinophil	LRMP
	Eosinophil	FOSB
	Eosinophil	RRP12
	Eosinophil	GPR183
	Eosinophil	NR4A3
	Eosinophil	ST3GAL6
	Eosinophil	DEPDC5
	Eosinophil	PDE6C
	Eosinophil	PKD2L2
	Eosinophil	GPR65
	Eosinophil	IL5RA
	Eosinophil	P2RY14
	Eosinophil	DACH1
	Eosinophil	DAPK2
	Eosinophil	EMR3
	Immature.dendritic.cell	ACADM
	Immature.dendritic.cell	AHCYL1
	Immature.dendritic.cell	ALDH1A2
	Immature.dendritic.cell	ALDH3A2
	Immature.dendritic.cell	ALDH9A1
	Immature.dendritic.cell	ALOX15
	Immature.dendritic.cell	AMT
	Immature.dendritic.cell	ARL1
	Immature.dendritic.cell	ATIC
	Immature.dendritic.cell	ATP5A1
	Immature.dendritic.cell	CAPZA1
	Immature.dendritic.cell	LILRA5
	Immature.dendritic.cell	RDX
	Immature.dendritic.cell	RRAGD
	Immature.dendritic.cell	TACSTD2
	Immature.dendritic.cell	INPP5F
	Immature.dendritic.cell	RAB38
	Immature.dendritic.cell	PLAU
	Immature.dendritic.cell	CSF3R
	Immature.dendritic.cell	SLC18A2
	Immature.dendritic.cell	AMPD2
	Immature.dendritic.cell	CLTB
	Immature.dendritic.cell	C1orf162
	Macrophage	AIF1
	Macrophage	CCL1
	Macrophage	CCL14
	Macrophage	CCL23
	Macrophage	CCL26
	Macrophage	CD300LB
	Macrophage	CNR1
	Macrophage	CNR2
	Macrophage	EIF1
	Macrophage	EIF4A1
	Macrophage	FPR1
	Macrophage	FPR2
	Macrophage	FRAT2
	Macrophage	GPR27
	Macrophage	GPR77
	Macrophage	RNASE2
	Macrophage	MS4A2
	Macrophage	BASP1
	Macrophage	IGSF6
	Macrophage	HK3
	Macrophage	VNN1
	Macrophage	FES
	Macrophage	NPL
	Macrophage	FZD2
	Macrophage	FAM198B
	Macrophage	HNMT
	Macrophage	SLC15A3
	Macrophage	CD4
	Macrophage	TXNDC3
	Macrophage	FRMD4A
	Macrophage	CRYBB1
	Macrophage	HRH1
	Macrophage	WNT5B
	Mast.cell	ADAMTS3
	Mast.cell	CPA3
	Mast.cell	CMA1
	Mast.cell	CTSG
	Mast.cell	ARHGAP15
	Mast.cell	CPM
	Mast.cell	FCN1
	Mast.cell	FTL
	Mast.cell	HSPA6
	Mast.cell	ITGA9
	Mast.cell	RNASE3
	Mast.cell	S100A4
	Mast.cell	SIGLEC8
	Mast.cell	SLC6A4
	Mast.cell	PTGS2
	Mast.cell	EGR3
	Mast.cell	PILRA
	MDSC	CCR2
	MDSC	CD14
	MDSC	CD2
	MDSC	CD86
	MDSC	CXCR4
	MDSC	FCGR2A
	MDSC	FCGR2B
	MDSC	FCGR3A
	MDSC	FERMT3
	MDSC	GPSM3
	MDSC	IL18BP
	MDSC	IL4R
	MDSC	ITGAL
	MDSC	ITGAM
	MDSC	PARVG
	MDSC	PSAP
	MDSC	PTGER2
	MDSC	PTGES2
	MDSC	S100A8
	MDSC	S100A9
	Monocyte	ASGR2
	Monocyte	CFP
	Monocyte	ASGR1
	Monocyte	CD1D
	Monocyte	UPK3A
	Monocyte	ACTG1
	Monocyte	ANXA5
	Monocyte	ATP6V1B2
	Monocyte	CFL1
	Monocyte	DAZAP2
	Monocyte	CTBS
	Monocyte	EMR4P
	Monocyte	HIVEP2
	Monocyte	MARCKSL1
	Monocyte	MBP
	Monocyte	MMP15
	Monocyte	PNPLA6
	Monocyte	TMBIM6
	Monocyte	PQBP1
	Monocyte	TEX264
	Monocyte	IKZF1
	Natural.killer.cell	AKT3
	Natural.killer.cell	AXL
	Natural.killer.cell	BST2
	Natural.killer.cell	CDH2
	Natural.killer.cell	CRTAM
	Natural.killer.cell	CSF2RA
	Natural.killer.cell	CTSZ
	Natural.killer.cell	CXCL1
	Natural.killer.cell	CYTH1
	Natural.killer.cell	DAXX
	Natural.killer.cell	DGKH
	Natural.killer.cell	DLL4
	Natural.killer.cell	DPYD
	Natural.killer.cell	ERBB3
	Natural.killer.cell	F11R
	Natural.killer.cell	FAM27A
	Natural.killer.cell	FAM49A
	Natural.killer.cell	FASLG
	Natural.killer.cell	FCGR1A
	Natural.killer.cell	FN1
	Natural.killer.cell	FSTL1
	Natural.killer.cell	FUCA1
	Natural.killer.cell	GBP3
	Natural.killer.cell	GLS2
	Natural.killer.cell	GRB2
	Natural.killer.cell	LST1
	Natural.killer.cell	BCL2
	Natural.killer.cell	CDC5L
	Natural.killer.cell	FGF18
	Natural.killer.cell	FUT5
	Natural.killer.cell	FZR1
	Natural.killer.cell	GAGE2
	Natural.killer.cell	IGFBP5
	Natural.killer.cell	KANK2
	Natural.killer.cell	LDB3
	Natural.killer.T.cell	BTN2A2
	Natural.killer.T.cell	CD101
	Natural.killer.T.cell	CD109
	Natural.killer.T.cell	CNPY3
	Natural.killer.T.cell	CNPY4
	Natural.killer.T.cell	CREB1
	Natural.killer.T.cell	CRTC2
	Natural.killer.T.cell	CRTC3
	Natural.killer.T.cell	CSF2
	Natural.killer.T.cell	KLRC1
	Natural.killer.T.cell	FUT4
	Natural.killer.T.cell	ICAM2
	Natural.killer.T.cell	IL32
	Natural.killer.T.cell	LAMP2
	Natural.killer.T.cell	LILRB5
	Natural.killer.T.cell	KLRG1
	Natural.killer.T.cell	HSPA4
	Natural.killer.T.cell	HSPB6
	Natural.killer.T.cell	ISM2
	Natural.killer.T.cell	ITIH2
	Natural.killer.T.cell	KDM4C
	Natural.killer.T.cell	KIR2DS4
	Natural.killer.T.cell	KIRREL3
	Natural.killer.T.cell	SDCBP
	Natural.killer.T.cell	NFATC2IP
	Natural.killer.T.cell	MICB
	Natural.killer.T.cell	KIR2DL1
	Natural.killer.T.cell	KIR2DL3
	Natural.killer.T.cell	KIR3DL1
	Natural.killer.T.cell	KIR3DL2
	Natural.killer.T.cell	NCR1
	Natural.killer.T.cell	FOSL1
	Natural.killer.T.cell	TSLP
	Natural.killer.T.cell	SLC7A7
	Natural.killer.T.cell	SPP1
	Natural.killer.T.cell	TREM2
	Natural.killer.T.cell	UBASH3A
	Natural.killer.T.cell	YBX2
	Natural.killer.T.cell	CCDC88A
	Natural.killer.T.cell	CLEC1A
	Natural.killer.T.cell	THBD
	Natural.killer.T.cell	PDPN
	Natural.killer.T.cell	VCAM1
	Natural.killer.T.cell	EMR1
	Neutrophil	CREB5
	Neutrophil	CDA
	Neutrophil	CHST15
	Neutrophil	S100A12
	Neutrophil	APOBEC3A
	Neutrophil	CASP5
	Neutrophil	MMP25
	Neutrophil	HAL
	Neutrophil	C1orf183
	Neutrophil	FFAR2
	Neutrophil	MAK
	Neutrophil	CXCR1
	Neutrophil	STEAP4
	Neutrophil	MGAM
	Neutrophil	BTNL8
	Neutrophil	CXCR2
	Neutrophil	TNFRSF10C
	Neutrophil	VNN3
	Plasmacytoid.dendritic.cell	CBX6
	Plasmacytoid.dendritic.cell	DAB2
	Plasmacytoid.dendritic.cell	DDX17
	Plasmacytoid.dendritic.cell	HIGD1A
	Plasmacytoid.dendritic.cell	IDH3A
	Plasmacytoid.dendritic.cell	IL3RA
	Plasmacytoid.dendritic.cell	MAGED1
	Plasmacytoid.dendritic.cell	NUCB2
	Plasmacytoid.dendritic.cell	OFD1
	Plasmacytoid.dendritic.cell	OGT
	Plasmacytoid.dendritic.cell	PDIA4
	Plasmacytoid.dendritic.cell	SERTAD2
	Plasmacytoid.dendritic.cell	SIRPA
	Plasmacytoid.dendritic.cell	TMED2
	Plasmacytoid.dendritic.cell	ENG
	Plasmacytoid.dendritic.cell	FCAR
	Plasmacytoid.dendritic.cell	IGF1
	Plasmacytoid.dendritic.cell	ITGA2B
	Plasmacytoid.dendritic.cell	GABARAP
	Plasmacytoid.dendritic.cell	GPX1
	Plasmacytoid.dendritic.cell	KRT23
	Plasmacytoid.dendritic.cell	PROK2
	Plasmacytoid.dendritic.cell	RALB
	Plasmacytoid.dendritic.cell	RETNLB
	Plasmacytoid.dendritic.cell	RNF141
	Plasmacytoid.dendritic.cell	SEC14L1
	Plasmacytoid.dendritic.cell	SEPX1
	Plasmacytoid.dendritic.cell	EMP3
	Plasmacytoid.dendritic.cell	CD300LF
	Plasmacytoid.dendritic.cell	ABTB1
	Plasmacytoid.dendritic.cell	KLHL21
	Plasmacytoid.dendritic.cell	PHRF1

## Sheet: S4
Table-S4: The gene sets used in this work for estimating the enrichment score in pathway and biological process activity
	Gene Signature	Genes
	CD8_T_effector	CD8A
	CD8_T_effector	CXCL10
	CD8_T_effector	CXCL9
	CD8_T_effector	GZMA
	CD8_T_effector	GZMB
	CD8_T_effector	IFNG
	CD8_T_effector	PRF1
	CD8_T_effector	TBX21
	DNA_damage_repair	ALKBH2
	DNA_damage_repair	ALKBH3
	DNA_damage_repair	APEX1
	DNA_damage_repair	APEX2
	DNA_damage_repair	APLF
	DNA_damage_repair	ATM
	DNA_damage_repair	ATR
	DNA_damage_repair	ATRIP
	DNA_damage_repair	BLM
	DNA_damage_repair	BRCA1
	DNA_damage_repair	BRCA2
	DNA_damage_repair	BRIP1
	DNA_damage_repair	CCNH
	DNA_damage_repair	CDK7
	DNA_damage_repair	CETN2
	DNA_damage_repair	CHAF1A
	DNA_damage_repair	CHEK1
	DNA_damage_repair	CHEK2
	DNA_damage_repair	CLK2
	DNA_damage_repair	DCLRE1C
	DNA_damage_repair	DDB1
	DNA_damage_repair	DDB2
	DNA_damage_repair	DUT
	DNA_damage_repair	ENDOV
	DNA_damage_repair	ERCC1
	DNA_damage_repair	ERCC2
	DNA_damage_repair	ERCC3
	DNA_damage_repair	ERCC4
	DNA_damage_repair	ERCC5
	DNA_damage_repair	ERCC6
	DNA_damage_repair	ERCC8
	DNA_damage_repair	FAN1
	DNA_damage_repair	FANCA
	DNA_damage_repair	FANCB
	DNA_damage_repair	FANCC
	DNA_damage_repair	FANCD2
	DNA_damage_repair	FANCE
	DNA_damage_repair	FANCF
	DNA_damage_repair	FANCG
	DNA_damage_repair	FANCL
	DNA_damage_repair	FANCM
	DNA_damage_repair	GTF2H1
	DNA_damage_repair	GTF2H2
	DNA_damage_repair	GTF2H3
	DNA_damage_repair	GTF2H4
	DNA_damage_repair	GTF2H5
	DNA_damage_repair	H2AFX
	DNA_damage_repair	HLTF
	DNA_damage_repair	HUS1
	DNA_damage_repair	LIG1
	DNA_damage_repair	LIG3
	DNA_damage_repair	LIG4
	DNA_damage_repair	MBD4
	DNA_damage_repair	MDC1
	DNA_damage_repair	MGMT
	DNA_damage_repair	MLH1
	DNA_damage_repair	MLH3
	DNA_damage_repair	MMS19
	DNA_damage_repair	MNAT1
	DNA_damage_repair	MPG
	DNA_damage_repair	MSH2
	DNA_damage_repair	MSH3
	DNA_damage_repair	MSH4
	DNA_damage_repair	MSH5
	DNA_damage_repair	MSH6
	DNA_damage_repair	MUTYH
	DNA_damage_repair	NEIL1
	DNA_damage_repair	NEIL2
	DNA_damage_repair	NEIL3
	DNA_damage_repair	NHEJ1
	DNA_damage_repair	NTHL1
	DNA_damage_repair	NUDT1
	DNA_damage_repair	OGG1
	DNA_damage_repair	PALB2
	DNA_damage_repair	PARP1
	DNA_damage_repair	PARP2
	DNA_damage_repair	PARP3
	DNA_damage_repair	PCNA
	DNA_damage_repair	PER1
	DNA_damage_repair	PMS1
	DNA_damage_repair	PMS2
	DNA_damage_repair	PNKP
	DNA_damage_repair	POLB
	DNA_damage_repair	POLD1
	DNA_damage_repair	POLE
	DNA_damage_repair	POLG
	DNA_damage_repair	POLH
	DNA_damage_repair	POLL
	DNA_damage_repair	POLM
	DNA_damage_repair	POLQ
	DNA_damage_repair	PRKDC
	DNA_damage_repair	RAD1
	DNA_damage_repair	RAD17
	DNA_damage_repair	RAD18
	DNA_damage_repair	RAD23A
	DNA_damage_repair	RAD23B
	DNA_damage_repair	RAD51C
	DNA_damage_repair	RAD9A
	DNA_damage_repair	RECQL4
	DNA_damage_repair	RECQL5
	DNA_damage_repair	RIF1
	DNA_damage_repair	RNF168
	DNA_damage_repair	RNF4
	DNA_damage_repair	RNF8
	DNA_damage_repair	RPA1
	DNA_damage_repair	RPA2
	DNA_damage_repair	RPA3
	DNA_damage_repair	RPA4
	DNA_damage_repair	RRM2B
	DNA_damage_repair	SETMAR
	DNA_damage_repair	SHPRH
	DNA_damage_repair	SMUG1
	DNA_damage_repair	TDP1
	DNA_damage_repair	TDP2
	DNA_damage_repair	TOPBP1
	DNA_damage_repair	TP53
	DNA_damage_repair	TREX1
	DNA_damage_repair	UBE2A
	DNA_damage_repair	UBE2B
	DNA_damage_repair	UBE2N
	DNA_damage_repair	UBE2V2
	DNA_damage_repair	UNG
	DNA_damage_repair	UVSSA
	DNA_damage_repair	WRN
	DNA_damage_repair	XAB2
	DNA_damage_repair	XPA
	DNA_damage_repair	XPC
	DNA_damage_repair	XRCC1
	DNA_damage_repair	XRCC4
	DNA_damage_repair	XRCC5
	DNA_damage_repair	XRCC6
	Pan-F-TBRS	ACTA2
	Pan-F-TBRS	ACTG2
	Pan-F-TBRS	ADAM12
	Pan-F-TBRS	ADAM19
	Pan-F-TBRS	CNN1
	Pan-F-TBRS	COL4A1
	Pan-F-TBRS	CTGF
	Pan-F-TBRS	CTPS1
	Pan-F-TBRS	FAM101B
	Pan-F-TBRS	FSTL3
	Pan-F-TBRS	HSPB1
	Pan-F-TBRS	IGFBP3
	Pan-F-TBRS	PXDC1
	Pan-F-TBRS	SEMA7A
	Pan-F-TBRS	SH3PXD2A
	Pan-F-TBRS	TAGLN
	Pan-F-TBRS	TGFBI
	Pan-F-TBRS	TNS1
	Pan-F-TBRS	TPM1
	Antigen_processing_machinery	B2M
	Antigen_processing_machinery	HLA-A
	Antigen_processing_machinery	HLA-B
	Antigen_processing_machinery	HLA-C
	Antigen_processing_machinery	TAP1
	Antigen_processing_machinery	TAP2
	Immune_checkpoint	CD274
	Immune_checkpoint	CTLA4
	Immune_checkpoint	HAVCR2
	Immune_checkpoint	LAG3
	Immune_checkpoint	PDCD1
	Immune_checkpoint	PDCD1LG2
	Immune_checkpoint	TIGIT
	EMT_(1)	CLDN3
	EMT_(1)	CLDN7
	EMT_(1)	CLDN4
	EMT_(1)	CDH1
	EMT_(1)	VIM
	EMT_(1)	TWIST1
	EMT_(1)	ZEB1
	EMT_(1)	ZEB2
	FGFR3-related_genees	FGFR3
	FGFR3-related_genees	TP63
	FGFR3-related_genees	WNT7B
	KEGG_discovered_histones	HIST1H2AG
	KEGG_discovered_histones	HIST1H2AI
	KEGG_discovered_histones	HIST1H2BL
	KEGG_discovered_histones	HIST2H2BF
	Angiogenesis	CDH5
	Angiogenesis	SOX17
	Angiogenesis	SOX18
	Angiogenesis	TEK
	Fanconi_anemia	APITD1
	Fanconi_anemia	ATR
	Fanconi_anemia	ATRIP
	Fanconi_anemia	BLM
	Fanconi_anemia	BRCA1
	Fanconi_anemia	BRCA2
	Fanconi_anemia	BRIP1
	Fanconi_anemia	C17orf70
	Fanconi_anemia	C19orf40
	Fanconi_anemia	EME1
	Fanconi_anemia	EME2
	Fanconi_anemia	ERCC1
	Fanconi_anemia	ERCC4
	Fanconi_anemia	FAN1
	Fanconi_anemia	FANCA
	Fanconi_anemia	FANCB
	Fanconi_anemia	FANCC
	Fanconi_anemia	FANCD2
	Fanconi_anemia	FANCE
	Fanconi_anemia	FANCF
	Fanconi_anemia	FANCG
	Fanconi_anemia	FANCI
	Fanconi_anemia	FANCL
	Fanconi_anemia	FANCM
	Fanconi_anemia	HES1
	Fanconi_anemia	MLH1
	Fanconi_anemia	MUS81
	Fanconi_anemia	PALB2
	Fanconi_anemia	PMS2
	Fanconi_anemia	POLH
	Fanconi_anemia	POLI
	Fanconi_anemia	POLK
	Fanconi_anemia	POLN
	Fanconi_anemia	RAD51
	Fanconi_anemia	RAD51C
	Fanconi_anemia	REV1
	Fanconi_anemia	REV3L
	Fanconi_anemia	RMI1
	Fanconi_anemia	RMI2
	Fanconi_anemia	RPA1
	Fanconi_anemia	RPA2
	Fanconi_anemia	RPA3
	Fanconi_anemia	RPA4
	Fanconi_anemia	SLX4
	Fanconi_anemia	STRA13
	Fanconi_anemia	TELO2
	Fanconi_anemia	TOP3A
	Fanconi_anemia	TOP3B
	Fanconi_anemia	UBE2T
	Fanconi_anemia	USP1
	Fanconi_anemia	WDR48
	Cell_cycle	ABL1
	Cell_cycle	ANAPC1
	Cell_cycle	ANAPC10
	Cell_cycle	ANAPC11
	Cell_cycle	ANAPC13
	Cell_cycle	ANAPC2
	Cell_cycle	ANAPC4
	Cell_cycle	ANAPC5
	Cell_cycle	ANAPC7
	Cell_cycle	ATM
	Cell_cycle	ATR
	Cell_cycle	BUB1
	Cell_cycle	BUB1B
	Cell_cycle	BUB3
	Cell_cycle	CCNA1
	Cell_cycle	CCNA2
	Cell_cycle	CCNB1
	Cell_cycle	CCNB2
	Cell_cycle	CCNB3
	Cell_cycle	CCND1
	Cell_cycle	CCND2
	Cell_cycle	CCND3
	Cell_cycle	CCNE1
	Cell_cycle	CCNE2
	Cell_cycle	CCNH
	Cell_cycle	CDC14A
	Cell_cycle	CDC14B
	Cell_cycle	CDC16
	Cell_cycle	CDC20
	Cell_cycle	CDC23
	Cell_cycle	CDC25A
	Cell_cycle	CDC25B
	Cell_cycle	CDC25C
	Cell_cycle	CDC26
	Cell_cycle	CDC27
	Cell_cycle	CDC45
	Cell_cycle	CDC6
	Cell_cycle	CDC7
	Cell_cycle	CDK1
	Cell_cycle	CDK2
	Cell_cycle	CDK4
	Cell_cycle	CDK6
	Cell_cycle	CDK7
	Cell_cycle	CDKN1A
	Cell_cycle	CDKN1B
	Cell_cycle	CDKN1C
	Cell_cycle	CDKN2A
	Cell_cycle	CDKN2B
	Cell_cycle	CDKN2C
	Cell_cycle	CDKN2D
	Cell_cycle	CHEK1
	Cell_cycle	CHEK2
	Cell_cycle	CREBBP
	Cell_cycle	CUL1
	Cell_cycle	DBF4
	Cell_cycle	E2F1
	Cell_cycle	E2F2
	Cell_cycle	E2F3
	Cell_cycle	E2F4
	Cell_cycle	E2F5
	Cell_cycle	EP300
	Cell_cycle	ESPL1
	Cell_cycle	FZR1
	Cell_cycle	GADD45A
	Cell_cycle	GADD45B
	Cell_cycle	GADD45G
	Cell_cycle	GSK3B
	Cell_cycle	HDAC1
	Cell_cycle	HDAC2
	Cell_cycle	MAD1L1
	Cell_cycle	MAD2L1
	Cell_cycle	MAD2L2
	Cell_cycle	MCM2
	Cell_cycle	MCM3
	Cell_cycle	MCM4
	Cell_cycle	MCM5
	Cell_cycle	MCM6
	Cell_cycle	MCM7
	Cell_cycle	MDM2
	Cell_cycle	MYC
	Cell_cycle	ORC1
	Cell_cycle	ORC2
	Cell_cycle	ORC3
	Cell_cycle	ORC4
	Cell_cycle	ORC5
	Cell_cycle	ORC6
	Cell_cycle	PCNA
	Cell_cycle	PKMYT1
	Cell_cycle	PLK1
	Cell_cycle	PRKDC
	Cell_cycle	PTTG1
	Cell_cycle	PTTG2
	Cell_cycle	RAD21
	Cell_cycle	RB1
	Cell_cycle	RBL1
	Cell_cycle	RBL2
	Cell_cycle	RBX1
	Cell_cycle	SFN
	Cell_cycle	SKP1
	Cell_cycle	SKP2
	Cell_cycle	SMAD2
	Cell_cycle	SMAD3
	Cell_cycle	SMAD4
	Cell_cycle	SMC1A
	Cell_cycle	SMC1B
	Cell_cycle	SMC3
	Cell_cycle	STAG1
	Cell_cycle	STAG2
	Cell_cycle	TFDP1
	Cell_cycle	TFDP2
	Cell_cycle	TGFB1
	Cell_cycle	TGFB2
	Cell_cycle	TGFB3
	Cell_cycle	TP53
	Cell_cycle	TTK
	Cell_cycle	WEE1
	Cell_cycle	YWHAB
	Cell_cycle	YWHAE
	Cell_cycle	YWHAG
	Cell_cycle	YWHAH
	Cell_cycle	YWHAQ
	Cell_cycle	YWHAZ
	Cell_cycle	ZBTB17
	DNA_replication	DNA2
	DNA_replication	FEN1
	DNA_replication	LIG1
	DNA_replication	MCM2
	DNA_replication	MCM3
	DNA_replication	MCM4
	DNA_replication	MCM5
	DNA_replication	MCM6
	DNA_replication	MCM7
	DNA_replication	PCNA
	DNA_replication	POLA1
	DNA_replication	POLA2
	DNA_replication	POLD1
	DNA_replication	POLD2
	DNA_replication	POLD3
	DNA_replication	POLD4
	DNA_replication	POLE
	DNA_replication	POLE2
	DNA_replication	POLE3
	DNA_replication	POLE4
	DNA_replication	PRIM1
	DNA_replication	PRIM2
	DNA_replication	RFC1
	DNA_replication	RFC2
	DNA_replication	RFC3
	DNA_replication	RFC4
	DNA_replication	RFC5
	DNA_replication	RNASEH1
	DNA_replication	RNASEH2A
	DNA_replication	RNASEH2B
	DNA_replication	RNASEH2C
	DNA_replication	RPA1
	DNA_replication	RPA2
	DNA_replication	RPA3
	DNA_replication	RPA4
	DNA_replication	SSBP1
	Nucleotide_excision_repair	CCNH
	Nucleotide_excision_repair	CDK7
	Nucleotide_excision_repair	CETN2
	Nucleotide_excision_repair	CUL4A
	Nucleotide_excision_repair	CUL4B
	Nucleotide_excision_repair	DDB1
	Nucleotide_excision_repair	DDB2
	Nucleotide_excision_repair	ERCC1
	Nucleotide_excision_repair	ERCC2
	Nucleotide_excision_repair	ERCC3
	Nucleotide_excision_repair	ERCC4
	Nucleotide_excision_repair	ERCC5
	Nucleotide_excision_repair	ERCC6
	Nucleotide_excision_repair	ERCC8
	Nucleotide_excision_repair	GTF2H1
	Nucleotide_excision_repair	GTF2H2
	Nucleotide_excision_repair	GTF2H3
	Nucleotide_excision_repair	GTF2H4
	Nucleotide_excision_repair	GTF2H5
	Nucleotide_excision_repair	LIG1
	Nucleotide_excision_repair	MNAT1
	Nucleotide_excision_repair	PCNA
	Nucleotide_excision_repair	POLD1
	Nucleotide_excision_repair	POLD2
	Nucleotide_excision_repair	POLD3
	Nucleotide_excision_repair	POLD4
	Nucleotide_excision_repair	POLE
	Nucleotide_excision_repair	POLE2
	Nucleotide_excision_repair	POLE3
	Nucleotide_excision_repair	POLE4
	Nucleotide_excision_repair	RAD23A
	Nucleotide_excision_repair	RAD23B
	Nucleotide_excision_repair	RBX1
	Nucleotide_excision_repair	RFC1
	Nucleotide_excision_repair	RFC2
	Nucleotide_excision_repair	RFC3
	Nucleotide_excision_repair	RFC4
	Nucleotide_excision_repair	RFC5
	Nucleotide_excision_repair	RPA1
	Nucleotide_excision_repair	RPA2
	Nucleotide_excision_repair	RPA3
	Nucleotide_excision_repair	RPA4
	Nucleotide_excision_repair	XPA
	Nucleotide_excision_repair	XPC
	Homologous_recombination	BLM
	Homologous_recombination	BRCA2
	Homologous_recombination	EME1
	Homologous_recombination	MRE11A
	Homologous_recombination	MUS81
	Homologous_recombination	NBN
	Homologous_recombination	POLD1
	Homologous_recombination	POLD2
	Homologous_recombination	POLD3
	Homologous_recombination	POLD4
	Homologous_recombination	RAD50
	Homologous_recombination	RAD51
	Homologous_recombination	RAD51B
	Homologous_recombination	RAD51C
	Homologous_recombination	RAD51D
	Homologous_recombination	RAD52
	Homologous_recombination	RAD54B
	Homologous_recombination	RAD54L
	Homologous_recombination	RPA1
	Homologous_recombination	RPA2
	Homologous_recombination	RPA3
	Homologous_recombination	RPA4
	Homologous_recombination	SHFM1
	Homologous_recombination	SSBP1
	Homologous_recombination	TOP3A
	Homologous_recombination	TOP3B
	Homologous_recombination	XRCC2
	Homologous_recombination	XRCC3
	Mismatch_repair	EXO1
	Mismatch_repair	LIG1
	Mismatch_repair	MLH1
	Mismatch_repair	MLH3
	Mismatch_repair	MSH2
	Mismatch_repair	MSH3
	Mismatch_repair	MSH6
	Mismatch_repair	PCNA
	Mismatch_repair	PMS2
	Mismatch_repair	POLD1
	Mismatch_repair	POLD2
	Mismatch_repair	POLD3
	Mismatch_repair	POLD4
	Mismatch_repair	RFC1
	Mismatch_repair	RFC2
	Mismatch_repair	RFC3
	Mismatch_repair	RFC4
	Mismatch_repair	RFC5
	Mismatch_repair	RPA1
	Mismatch_repair	RPA2
	Mismatch_repair	RPA3
	Mismatch_repair	RPA4
	Mismatch_repair	SSBP1
	EMT2	AXL
	EMT2	FAP
	EMT2	LOXL2
	EMT2	ROR2
	EMT2	TAGLN
	EMT2	TWIST2
	EMT2	WNT5A
	WNT_target	EFNB3
	WNT_target	MYC
	WNT_target	TCF12
	WNT_target	VEGFA
	EMT3	FOXF1
	EMT3	GATA6
	EMT3	SOX9
	EMT3	TWIST1
	EMT3	ZEB1
	EMT3	ZEB2
	Cell_cycle_regulators	ATM
	Cell_cycle_regulators	CCND1
	Cell_cycle_regulators	CCNE1
	Cell_cycle_regulators	CDKN1A
	Cell_cycle_regulators	CDKN2A
	Cell_cycle_regulators	E2F3
	Cell_cycle_regulators	FBXW7
	Cell_cycle_regulators	MDM2
	Cell_cycle_regulators	RB1
	Cell_cycle_regulators	TP53

## Sheet: S5
Table-S5: The list of ferroptosis regulators involved in this study
		Symbol	type	Confidence
		ACSL3	suppressor	Validated
		AIFM2	suppressor	Validated
		AKR1C1	suppressor	Validated
		AKR1C2	suppressor	Validated
		AKR1C3	suppressor	Validated
		ARNTL	suppressor	Validated
		ATF4	suppressor	Validated
		BRD4	suppressor	Validated
		CA9	suppressor	Validated
		CAV1	suppressor	Validated
		CBS	suppressor	Validated
		CD44	suppressor	Validated
		CDKN1A	suppressor	Validated
		CHMP5	suppressor	Validated
		CHMP6	suppressor	Validated
		CISD1	suppressor	Validated
		CISD2	suppressor	Validated
		FADS2	suppressor	Validated
		FH	suppressor	Validated
		GCH1	suppressor	Validated
		GPX4	suppressor	Validated
		HELLS	suppressor	Validated
		HIF1A	suppressor	Validated
		HSF1	suppressor	Validated
		HSPA5	suppressor	Validated
		HSPB1	suppressor	Validated
		ISCU	suppressor	Validated
		LAMP2	suppressor	Validated
		MT1G	suppressor	Validated
		MUC1	suppressor	Validated
		NF2	suppressor	Validated
		NFE2L2	suppressor	Validated
		NFS1	suppressor	Validated
		NQO1	suppressor	Validated
		OTUB1	suppressor	Validated
		PML	suppressor	Validated
		PRDX6	suppressor	Validated
		PROM2	suppressor	Validated
		RB1	suppressor	Validated
		SCD	suppressor	Validated
		SESN2	suppressor	Validated
		SLC40A1	suppressor	Validated
		SLC7A11	suppressor	Validated
		SQSTM1	suppressor	Validated
		SRC	suppressor	Validated
		STAT3	suppressor	Validated
		TMBIM4	suppressor	Validated
		TP63	suppressor	Validated
		ZFP36	suppressor	Validated
		CHAC1	marker	Validated
		FTH1	marker	Validated
		PTGS2	marker	Validated
		ABCC1	driver	Validated
		ACSF2	driver	Validated
		ACSL4	driver	Validated
		ACVR1B	driver	Validated
		ALOX12	driver	Validated
		ALOX12B	driver	Validated
		ALOX15	driver	Validated
		ALOX15B	driver	Validated
		ALOX5	driver	Validated
		ALOXE3	driver	Validated
		ANO6	driver	Validated
		ATF3	driver	Validated
		ATG5	driver	Validated
		ATG7	driver	Validated
		ATM	driver	Validated
		ATP5G3	driver	Validated
		BAP1	driver	Validated
		BECN1	driver	Validated
		CARS	driver	Validated
		CDKN2A	driver	Validated
		CDO1	driver	Validated
		CS	driver	Validated
		DPP4	driver	Validated
		EGFR	driver	Validated
		EGLN2	driver	Validated
		ELAVL1	driver	Validated
		EMC2	driver	Validated
		G6PD	driver	Validated
		GOT1	driver	Validated
		HMGB1	driver	Validated
		HMOX1	driver	Validated
		IDH1	driver	Validated
		IFNG	driver	Validated
		IREB2	driver	Validated
		KEAP1	driver	Validated
		LONP1	driver	Validated
		MAPK1	driver	Validated
		MAPK3	driver	Validated
		MIOX	driver	Validated
		MTDH	driver	Validated
		MYB	driver	Validated
		NCOA4	driver	Validated
		NOX4	driver	Validated
		PANX1	driver	Validated
		PEBP1	driver	Validated
		PGD	driver	Validated
		PHKG2	driver	Validated
		PRKAA1	driver	Validated
		PRKAA2	driver	Validated
		RPL8	driver	Validated
		SAT1	driver	Validated
		SLC1A5	driver	Validated
		SOCS1	driver	Validated
		TAZ	driver	Validated
		TF	driver	Validated
		TGFBR1	driver	Validated
		TNFAIP3	driver	Validated
		TP53	driver	Validated
		VDAC2	driver	Validated
		YY1AP1	driver	Validated
		ZEB1	driver	Validated

## Sheet: S6
Table-S6: The list of TME-related genes in this study
		DEGs
		RBP5
		ZAP70
		GRAP2
		PSTPIP1
		SPIB
		FGL2
		CRTAM
		LILRA4
		BTLA
		C16orf54
		DOCK2
		IRF1
		BANK1
		SH2D1A
		CXCL13
		PLEK
		SAMD3
		LAX1
		PRKCB
		HCST
		RAC2
		ADAMDEC1
		CST7
		SELL
		LAIR2
		CCL19
		CD38
		SERPINB9
		TNFRSF9
		IKZF1
		GIMAP1
		XIRP1
		MZB1
		LAMP3
		TMEM156
		SAMSN1
		FCN1
		CD6
		CTSW
		RHOH
		STAT4
		GMFG
		SLAMF1
		TAP1
		RASSF5
		FCRL3
		IKZF3
		LAG3
		GPR171
		CD53
		CIITA
		CXCL11
		GZMK
		MNDA
		GFI1
		SELE
		TRAT1
		MS4A6A
		STAP1
		ITGB7
		NKG7
		TAGAP
		MAP4K1
		TFEC
		TBX21
		KLHL6
		CTSS
		LCK
		TIFAB
		TIGIT
		SLA
		CCR2
		WARS
		LTB
		TLR8
		HLA-DMB
		SAMD9L
		CD7
		CD27
		TNFRSF17
		SIRPG
		CD226
		CD8A
		SLAMF8
		ARHGAP25
		STX11
		RASAL3
		NCF1
		CD2
		IL21R
		PYHIN1
		CCL4
		PRF1
		LST1
		CD79B
		ITK
		SIT1
		CD3D
		EOMES
		GPR18
		CHIT1
		ZBP1
		RGS18
		GBP4
		PTPN7
		IL18RAP
		SLAMF6
		CCR7
		P2RY14
		UBASH3A
		ZNF831
		ACAP1
		PTPRC
		GNLY
		CXCR5
		XCL1
		IRF4
		LGALS2
		SLA2
		FASLG
		P2RY13
		CD37
		GIMAP2
		IDO1
		PARP15
		CD1B
		GZMH
		GPR65
		MS4A1
		BATF2
		CCL18
		CCR6
		ARHGAP9
		LILRB1
		TLR10
		TXK
		GZMA
		PIK3CG
		TCL1A
		GIMAP7
		CXCR3
		CYSLTR1
		CTLA4
		PLA2G2D
		GIMAP4
		IFNG
		KCNA3
		CCL8
		TNFSF13B
		SELPLG
		GBP1
		TBC1D10C
		HLA-DPB1
		SASH3
		BIN2
		CORO1A
		EVI2B
		CD52
		NCKAP1L
		CXCL9
		VPREB3
		CD19
		GZMB
		PATL2
		CYTIP
		CYBB
		CD247
		HSH2D
		C1QB
		SIGLEC10
		P2RY10
		CD48
		SLAMF7
		FCRL5
		CD5
		CD3G
		IL7R
		CXCL10
		CCL21
		IL16
		SLC7A7
		LCP2
		IL10RA
		CD96
		VCAM1
		CCL5
		CCDC69
		CR2
		HLA-DMA
		PPP1R16B
		TRAF3IP3
		CD300LF
		LYZ
		ZBED2
		APOBEC3G
		CCR5
		HLA-DQB2
		AIM2
		IRF8
		ICOS
		CXCR6
		FCRLA
		HLA-DOB
		CXorf65
		PDCD1LG2
		LY9
		HSD11B1
		PLAC8
		CFP
		CLIC2
		GBP5
		CD69
		LTA
		CLEC10A
		TIMD4
		AOAH
		ZNF683
		APOL3
		IL2RB
		FCRL1
		SCML4
		PIM2
		CD40LG
		APOC1
		KLRD1
		ITGAL
		VAV1
		THEMIS
		KLRB1
		ASB2
		CD1C
		PSMB9
		HCLS1
		BIRC3
		CCL13
		IL2RG

## Sheet: S7
Table-S7: The coefficient for 20 genes in prognostic signatrue
	Genes	Coefficients	P-value
	SLAMF8	1.49818	0.00632
	SIT1	2.16914	0.00334
	PSMB9	1.59526	0.00514
	LGALS2	-1.43062	0.0012
	LAMP3	0.26174	0.46161
	IKZF3	-2.93865	0.00466
	IFNG	-1.40994	0.04498
	IDO1	-0.41352	0.31634
	ICOS	3.88753	2.1e-06
	HSD11B1	-0.34972	0.33533
	HLA-DOB	-0.32442	0.50656
	GZMA	0.47609	0.23445
	GPR171	-0.75173	0.15708
	GFI1	0.09292	0.91332
	GBP5	-1.13639	0.02777
	GBP1	-1.90258	0.00299
	CXCL13	-0.75767	0.016
	CR2	-0.99043	0.00989
	CD8A	1.88137	0.00521
	CD1B	-1.46886	0.0021
